# Supplementary material for: Symptomatic Trends and Time to Recovery for Long COVID Patients Infected During the Omicron Phase
Source: J Clin Med. 2025 Jul 11;14(14):4918. doi: 10.3390/jcm14144918 (PMC12295900; doi:10.3390/jcm14144918)
Supplement: Supplementary file 1 [file jcm-14-04918-s001.zip]

Archive with 1 entries (1 files):
- jcm-3729658-supplementary.pdf
